# Supplementary material for: A new species of nectar-feeding bat, genus Lonchophylla, from the Caatinga of Brazil (Chiroptera, Phyllostomidae)
Source: Zookeys. 2015 Jul 22;(514):73–91. doi: 10.3897/zookeys.514.10013 (PMC4525025; doi:10.3897/zookeys.514.10013)
Supplement: XML Treatment for Lonchophylla inexpectata [file zookeys.514.10013-treatment1.xml]

<!DOCTYPE tp:taxon-treatment
  PUBLIC "-//TaxonX//DTD Taxonomic Treatment Publishing DTD v0 20100105//EN" "tax-treatment-NSO.dtd">
<tp:taxon-treatment xmlns:tp="http://www.plazi.org/taxpub"><tp:treatment-meta><kwd-group><label>Taxon classification</label><kwd><named-content content-type="kingdom">Animalia</named-content></kwd><kwd><named-content content-type="order">Chiroptera</named-content></kwd><kwd><named-content content-type="family">Phyllostomidae</named-content></kwd></kwd-group><mixed-citation publication-type="journal"><person-group><name><surname>Moratelli</surname><given-names>Ricardo</given-names></name><name><surname>Dias</surname><given-names>Daniela</given-names></name></person-group><article-title>A new species of nectar-feeding bat, genus <italic><tp:taxon-name><tp:taxon-name-part taxon-name-part-type="genus">Lonchophylla</tp:taxon-name-part></tp:taxon-name></italic>, from the Caatinga of Brazil (<tp:taxon-name><tp:taxon-name-part taxon-name-part-type="order">Chiroptera</tp:taxon-name-part></tp:taxon-name>, <tp:taxon-name><tp:taxon-name-part taxon-name-part-type="family">Phyllostomidae</tp:taxon-name-part></tp:taxon-name>)</article-title><source>Zookeys</source><day>22</day><month>7</month><year>2015</year><volume>2015</volume><issue>514</issue><fpage>73</fpage><lpage>91</lpage><pub-id pub-id-type="doi">10.3897/zookeys.514.10013</pub-id></mixed-citation></tp:treatment-meta><tp:nomenclature><tp:taxon-name>
                        <tp:taxon-name-part taxon-name-part-type="genus">Lonchophylla</tp:taxon-name-part>
                        <tp:taxon-name-part taxon-name-part-type="species">inexpectata</tp:taxon-name-part>
                        <object-id xmlns:xlink="http://www.w3.org/1999/xlink" content-type="zoobank" xlink:type="simple">http://zoobank.org/610DFBAE-1726-4666-9B3F-BDCC063D25D2</object-id>
                    </tp:taxon-name><tp:taxon-status xmlns:xlink="http://www.w3.org/1999/xlink" xlink:type="simple">sp. n.</tp:taxon-status><xref ref-type="fig" rid="F1">Figures 1</xref><xref ref-type="fig" rid="F2">, 2</xref><xref ref-type="fig" rid="F4">, 4</xref><xref ref-type="fig" rid="F5">, 5</xref><xref ref-type="table" rid="T1">; Table 1</xref><tp:nomenclature-citation-list><tp:nomenclature-citation><tp:taxon-name><tp:taxon-name-part taxon-name-part-type="genus">Lonchophylla</tp:taxon-name-part> <tp:taxon-name-part taxon-name-part-type="species">mordax</tp:taxon-name-part></tp:taxon-name><comment>: <xref ref-type="bibr" rid="B16">Lima 1926</xref>: 76; not <italic><tp:taxon-name><tp:taxon-name-part taxon-name-part-type="genus">Lonchophylla</tp:taxon-name-part> <tp:taxon-name-part taxon-name-part-type="species">mordax</tp:taxon-name-part></tp:taxon-name></italic> Thomas, 1903.</comment></tp:nomenclature-citation><tp:nomenclature-citation><tp:taxon-name><tp:taxon-name-part taxon-name-part-type="genus">Lonchophylla</tp:taxon-name-part> <tp:taxon-name-part taxon-name-part-type="species">mordax</tp:taxon-name-part></tp:taxon-name><comment>: <xref ref-type="bibr" rid="B30">Vieira 1942</xref>: 321; not <italic><tp:taxon-name><tp:taxon-name-part taxon-name-part-type="genus">Lonchophylla</tp:taxon-name-part> <tp:taxon-name-part taxon-name-part-type="species">mordax</tp:taxon-name-part></tp:taxon-name></italic> Thomas, 1903.</comment></tp:nomenclature-citation><tp:nomenclature-citation><tp:taxon-name><tp:taxon-name-part taxon-name-part-type="genus">Lonchophylla</tp:taxon-name-part> <tp:taxon-name-part taxon-name-part-type="species">mordax</tp:taxon-name-part></tp:taxon-name><comment>: <xref ref-type="bibr" rid="B28">Taddei, Vizotto and Sazima 1983</xref>; not <italic><tp:taxon-name><tp:taxon-name-part taxon-name-part-type="genus">Lonchophylla</tp:taxon-name-part> <tp:taxon-name-part taxon-name-part-type="species">mordax</tp:taxon-name-part></tp:taxon-name></italic> Thomas, 1903.</comment></tp:nomenclature-citation><tp:nomenclature-citation><tp:taxon-name><tp:taxon-name-part taxon-name-part-type="genus">Lonchophylla</tp:taxon-name-part> <tp:taxon-name-part taxon-name-part-type="species">dekeyseri</tp:taxon-name-part></tp:taxon-name><comment>: <xref ref-type="bibr" rid="B35">Woodman and Timm 2006</xref>: 450; part, not <italic><tp:taxon-name><tp:taxon-name-part taxon-name-part-type="genus">Lonchophylla</tp:taxon-name-part> <tp:taxon-name-part taxon-name-part-type="species">dekeyseri</tp:taxon-name-part></tp:taxon-name></italic> Taddei, Vizotto &amp; Sazima, 1983.</comment></tp:nomenclature-citation><tp:nomenclature-citation><tp:taxon-name><tp:taxon-name-part taxon-name-part-type="genus">Lonchophylla</tp:taxon-name-part> <tp:taxon-name-part taxon-name-part-type="species">mordax</tp:taxon-name-part></tp:taxon-name><comment>: <xref ref-type="bibr" rid="B35">Woodman and Timm 2006</xref>: 475; part, not <italic><tp:taxon-name><tp:taxon-name-part taxon-name-part-type="genus">Lonchophylla</tp:taxon-name-part> <tp:taxon-name-part taxon-name-part-type="species">mordax</tp:taxon-name-part></tp:taxon-name></italic> Thomas, 1903.</comment></tp:nomenclature-citation><tp:nomenclature-citation><tp:taxon-name><tp:taxon-name-part taxon-name-part-type="genus">Lonchophylla</tp:taxon-name-part> <tp:taxon-name-part taxon-name-part-type="species">dekeyseri</tp:taxon-name-part></tp:taxon-name><comment>: <xref ref-type="bibr" rid="B34">Woodman 2007</xref>. Part, not <italic><tp:taxon-name><tp:taxon-name-part taxon-name-part-type="genus">Lonchophylla</tp:taxon-name-part> <tp:taxon-name-part taxon-name-part-type="species">dekeyseri</tp:taxon-name-part></tp:taxon-name></italic> Taddei, Vizotto &amp; Sazima, 1983.</comment></tp:nomenclature-citation><!--PageBreak--></tp:nomenclature-citation-list></tp:nomenclature><tp:treatment-sec sec-type="Holotype"><title>Holotype.</title><p>An adult male, USNM 238008, with skin and skull (Figures <xref ref-type="fig" rid="F1">1</xref>, <xref ref-type="fig" rid="F2">2</xref>), including mandible, collected by E. Garbe at Barra (<named-content xmlns:xlink="http://www.w3.org/1999/xlink" content-type="dwc:verbatimCoordinates" xlink:type="simple">12°42'S, 41°33'W</named-content>), Bahia, Brazil, on January 1908. Skull and mandible are in good condition except for the minimally damaged anteriormost portion of the foramen magnum. The body is prepared as dry skin. <xref ref-type="bibr" rid="B35">Woodman and Timm (2006</xref>: 450) described USNM 238008 as a faded skin, but after comparison of its pelage colour with those from other specimens, only mem<!--PageBreak-->branes seem to be faded. External and craniodental measurements for the holotype and paratypes are in Table <xref ref-type="table" rid="T1">1</xref>.</p><fig id="F1" position="float" orientation="portrait"><label>Figure 1.</label><caption><p>Dorsal <bold>A</bold> and ventral <bold>B</bold> pelage of the holotype of <italic><tp:taxon-name><tp:taxon-name-part taxon-name-part-type="genus">Lonchophylla</tp:taxon-name-part> <tp:taxon-name-part taxon-name-part-type="species">inexpectata</tp:taxon-name-part></tp:taxon-name></italic> (USNM 238008). Scale bar: 10 mm.</p></caption><graphic xmlns:xlink="http://www.w3.org/1999/xlink" xlink:href="zookeys-514-073-g001.jpg" position="float" orientation="portrait" xlink:type="simple" id="oo_47751.jpg"/></fig><fig id="F2" position="float" orientation="portrait"><label>Figure 2.</label><caption><p>Dorsal <bold>A</bold>, ventral <bold>B</bold>, and lateral <bold>C</bold> views of the cranium, and lateral <bold>D</bold> and dorsal <bold>E</bold> views of the mandible of the holotype of <italic><tp:taxon-name><tp:taxon-name-part taxon-name-part-type="genus">Lonchophylla</tp:taxon-name-part> <tp:taxon-name-part taxon-name-part-type="species">inexpectata</tp:taxon-name-part></tp:taxon-name></italic> (USNM 238008). Scale bar: 15 mm.</p></caption><graphic xmlns:xlink="http://www.w3.org/1999/xlink" xlink:href="zookeys-514-073-g002.jpg" position="float" orientation="portrait" xlink:type="simple" id="oo_47752.jpg"/></fig><table-wrap id="T1" position="float" orientation="portrait"><label>Table 1.</label><caption><p>Body mass (g) and external and skull measurements (mm) of the holotype (USNM 238008) of <italic><tp:taxon-name><tp:taxon-name-part taxon-name-part-type="genus">Lonchophylla</tp:taxon-name-part> <tp:taxon-name-part taxon-name-part-type="species">inexpectata</tp:taxon-name-part></tp:taxon-name></italic>, and descriptive statistics for <italic><tp:taxon-name><tp:taxon-name-part taxon-name-part-type="genus">Lonchophylla</tp:taxon-name-part> <tp:taxon-name-part taxon-name-part-type="species">inexpectata</tp:taxon-name-part></tp:taxon-name></italic> (from Caatinga [type series]), <italic><tp:taxon-name><tp:taxon-name-part taxon-name-part-type="genus">Lonchophylla</tp:taxon-name-part> <tp:taxon-name-part taxon-name-part-type="species">dekeyseri</tp:taxon-name-part></tp:taxon-name></italic> (from Cerrado), and <italic><tp:taxon-name><tp:taxon-name-part taxon-name-part-type="genus">Lonchophylla</tp:taxon-name-part> <tp:taxon-name-part taxon-name-part-type="species">mordax</tp:taxon-name-part></tp:taxon-name></italic> (from Caatinga and Caatinga–Atlantic Forest ecotone).</p></caption><table id="TID0E15AG" rules="all"><tbody><tr><th rowspan="1" colspan="1"/><th rowspan="1" colspan="1"><italic><tp:taxon-name><tp:taxon-name-part taxon-name-part-type="genus">Lonchophylla</tp:taxon-name-part> <tp:taxon-name-part taxon-name-part-type="species">inexpectata</tp:taxon-name-part></tp:taxon-name></italic></th><th rowspan="1" colspan="1"><italic><tp:taxon-name><tp:taxon-name-part taxon-name-part-type="genus">Lonchophylla</tp:taxon-name-part> <tp:taxon-name-part taxon-name-part-type="species">inexpectata</tp:taxon-name-part></tp:taxon-name></italic></th><th rowspan="1" colspan="1"><italic><tp:taxon-name><tp:taxon-name-part taxon-name-part-type="genus">Lonchophylla</tp:taxon-name-part> <tp:taxon-name-part taxon-name-part-type="species">dekeyseri</tp:taxon-name-part></tp:taxon-name></italic></th><th rowspan="1" colspan="1"><italic><tp:taxon-name><tp:taxon-name-part taxon-name-part-type="genus">Lonchophylla</tp:taxon-name-part> <tp:taxon-name-part taxon-name-part-type="species">mordax</tp:taxon-name-part></tp:taxon-name></italic></th></tr><tr><th rowspan="1" colspan="1"/><th rowspan="1" colspan="1">Holotype</th><th rowspan="1" colspan="1">Mean</th><th rowspan="1" colspan="1">Mean</th><th rowspan="1" colspan="1">Mean</th></tr><tr><td rowspan="1" colspan="1"/><td rowspan="1" colspan="1">USNM 238008</td><td rowspan="1" colspan="1">(Min.–Max.) <italic>N</italic></td><td rowspan="1" colspan="1">(Min.–Max.) <italic>N</italic></td><td rowspan="1" colspan="1">(Min.–Max.) <italic>N</italic></td></tr><tr><td rowspan="1" colspan="1">Body mass</td><td rowspan="1" colspan="1">–</td><td rowspan="1" colspan="1"><bold>8.2</bold></td><td rowspan="1" colspan="1">–</td><td rowspan="1" colspan="1">–</td></tr><tr><td rowspan="1" colspan="1"/><td rowspan="1" colspan="1"/><td rowspan="1" colspan="1">(7.0–9.5) <italic>15</italic></td><td rowspan="1" colspan="1"/><td rowspan="1" colspan="1"/></tr><tr><td rowspan="1" colspan="1">FA</td><td rowspan="1" colspan="1"><bold>33.7</bold></td><td rowspan="1" colspan="1"><bold>34.6</bold></td><td rowspan="1" colspan="1"><bold>36.9</bold></td><td rowspan="1" colspan="1"><bold>35.8</bold></td></tr><tr><td rowspan="1" colspan="1"/><td rowspan="1" colspan="1"/><td rowspan="1" colspan="1">(32.3–36.4) <italic>62</italic></td><td rowspan="1" colspan="1">(35.5–38.0) <italic>15</italic></td><td rowspan="1" colspan="1">(34.5–37.4) <italic>32</italic></td></tr><tr><td rowspan="1" colspan="1">GLS</td><td rowspan="1" colspan="1"><bold>22.3</bold></td><td rowspan="1" colspan="1"><bold>23.1</bold></td><td rowspan="1" colspan="1"><bold>22.4</bold>***</td><td rowspan="1" colspan="1"><bold>23.6</bold>**</td></tr><tr><td rowspan="1" colspan="1"/><td rowspan="1" colspan="1"/><td rowspan="1" colspan="1">(22.0–23.9) <italic>38</italic></td><td rowspan="1" colspan="1">(22.0–22.7) <italic>16</italic></td><td rowspan="1" colspan="1">(22.6–24.5) <italic>24</italic></td></tr><tr><td rowspan="1" colspan="1">CIL</td><td rowspan="1" colspan="1"><bold>20.8</bold></td><td rowspan="1" colspan="1"><bold>21.7</bold></td><td rowspan="1" colspan="1"><bold>21.0</bold>***</td><td rowspan="1" colspan="1"><bold>22.2</bold>***</td></tr><tr><td rowspan="1" colspan="1"/><td rowspan="1" colspan="1"/><td rowspan="1" colspan="1">(20.5–22.6) <italic>37</italic></td><td rowspan="1" colspan="1">(20.4–21.4) <italic>16</italic></td><td rowspan="1" colspan="1">(21.3–23.2) <italic>24</italic></td></tr><tr><td rowspan="1" colspan="1">BAL</td><td rowspan="1" colspan="1"><bold>19.1</bold></td><td rowspan="1" colspan="1"><bold>19.8</bold></td><td rowspan="1" colspan="1"><bold>19.1</bold>***</td><td rowspan="1" colspan="1"><bold>20.2</bold>**</td></tr><tr><td rowspan="1" colspan="1"/><td rowspan="1" colspan="1"/><td rowspan="1" colspan="1">(18.7–20.7) <italic>36</italic></td><td rowspan="1" colspan="1">(18.5–19.6) <italic>16</italic></td><td rowspan="1" colspan="1">(19.6–20.8) <italic>20</italic></td></tr><tr><td rowspan="1" colspan="1">MTL</td><td rowspan="1" colspan="1"><bold>7.6</bold></td><td rowspan="1" colspan="1"><bold>7.8</bold></td><td rowspan="1" colspan="1"><bold>7.6</bold>**</td><td rowspan="1" colspan="1"><bold>8.0</bold>***</td></tr><tr><td rowspan="1" colspan="1"/><td rowspan="1" colspan="1"/><td rowspan="1" colspan="1">(7.4–8.2) <italic>45</italic></td><td rowspan="1" colspan="1">(7.3–7.9) <italic>16</italic></td><td rowspan="1" colspan="1">(7.6–8.4) <italic>26</italic></td></tr><tr><td rowspan="1" colspan="1">M1M3</td><td rowspan="1" colspan="1">–</td><td rowspan="1" colspan="1"><bold>3.3</bold></td><td rowspan="1" colspan="1"><bold>3.4</bold>*</td><td rowspan="1" colspan="1"><bold>3.5</bold>***</td></tr><tr><td rowspan="1" colspan="1"/><td rowspan="1" colspan="1"/><td rowspan="1" colspan="1">(3.1–3.6) <italic>40</italic></td><td rowspan="1" colspan="1">(3.3–3.6) <italic>14</italic></td><td rowspan="1" colspan="1">(3.3–3.7) <italic>30</italic></td></tr><tr><td rowspan="1" colspan="1">BAC</td><td rowspan="1" colspan="1"><bold>3.4</bold></td><td rowspan="1" colspan="1"><bold>3.6</bold></td><td rowspan="1" colspan="1"><bold>3.7</bold>**</td><td rowspan="1" colspan="1"><bold>3.7</bold>*</td></tr><tr><td rowspan="1" colspan="1"/><td rowspan="1" colspan="1"/><td rowspan="1" colspan="1">(3.3–3.8) <italic>44</italic></td><td rowspan="1" colspan="1">(3.4–3.9) <italic>16</italic></td><td rowspan="1" colspan="1">(3.5–4.1) <italic>27</italic></td></tr><tr><td rowspan="1" colspan="1">BAM</td><td rowspan="1" colspan="1"><bold>4.8</bold></td><td rowspan="1" colspan="1"><bold>5.1</bold></td><td rowspan="1" colspan="1"><bold>5.1</bold></td><td rowspan="1" colspan="1"><bold>5.3</bold>*</td></tr><tr><td rowspan="1" colspan="1"/><td rowspan="1" colspan="1"/><td rowspan="1" colspan="1">(4.8–5.5) <italic>43</italic></td><td rowspan="1" colspan="1">(4.9–5.3) <italic>16</italic></td><td rowspan="1" colspan="1">(4.7–5.7) <italic>26</italic></td></tr><tr><td rowspan="1" colspan="1">POB</td><td rowspan="1" colspan="1"><bold>4.1</bold></td><td rowspan="1" colspan="1"><bold>4.3</bold></td><td rowspan="1" colspan="1"><bold>4.5</bold>***</td><td rowspan="1" colspan="1"><bold>4.3</bold></td></tr><tr><td rowspan="1" colspan="1"/><td rowspan="1" colspan="1"/><td rowspan="1" colspan="1">(4.1–4.7) <italic>46</italic></td><td rowspan="1" colspan="1">(4.2–4.6) <italic>16</italic></td><td rowspan="1" colspan="1">(4.0–4.6) <italic>27</italic></td></tr><tr><td rowspan="1" colspan="1">BCB</td><td rowspan="1" colspan="1"><bold>7.9</bold></td><td rowspan="1" colspan="1"><bold>8.3</bold></td><td rowspan="1" colspan="1"><bold>8.4</bold>*</td><td rowspan="1" colspan="1"><bold>8.5</bold></td></tr><tr><td rowspan="1" colspan="1"/><td rowspan="1" colspan="1"/><td rowspan="1" colspan="1">(7.9–8.6) <italic>46</italic></td><td rowspan="1" colspan="1">(8.0–8.7) <italic>16</italic></td><td rowspan="1" colspan="1">(8.1–8.9) <italic>27</italic></td></tr><tr><td rowspan="1" colspan="1">MAB</td><td rowspan="1" colspan="1"><bold>8.5</bold></td><td rowspan="1" colspan="1"><bold>9.0</bold></td><td rowspan="1" colspan="1"><bold>9.1</bold>***</td><td rowspan="1" colspan="1"><bold>9.3</bold>*</td></tr><tr><td rowspan="1" colspan="1"/><td rowspan="1" colspan="1"/><td rowspan="1" colspan="1">(8.5–9.6) <italic>44</italic></td><td rowspan="1" colspan="1">(8.8–9.4) <italic>16</italic></td><td rowspan="1" colspan="1">(8.9–9.7) <italic>27</italic></td></tr><tr><td rowspan="1" colspan="1">MAL</td><td rowspan="1" colspan="1"><bold>14.9</bold></td><td rowspan="1" colspan="1"><bold>15.6</bold></td><td rowspan="1" colspan="1"><bold>15.1</bold>***</td><td rowspan="1" colspan="1"><bold>16.1</bold>***</td></tr><tr><td rowspan="1" colspan="1"/><td rowspan="1" colspan="1"/><td rowspan="1" colspan="1">(14.1–16.3) <italic>44</italic></td><td rowspan="1" colspan="1">(14.8–15.4) <italic>16</italic></td><td rowspan="1" colspan="1">(15.5–17.0) <italic>25</italic></td></tr><tr><td rowspan="1" colspan="1">MAN</td><td rowspan="1" colspan="1"><bold>8.0</bold></td><td rowspan="1" colspan="1"><bold>8.2</bold></td><td rowspan="1" colspan="1"><bold>8.1</bold>*</td><td rowspan="1" colspan="1"><bold>8.4</bold>***</td></tr><tr><td rowspan="1" colspan="1"/><td rowspan="1" colspan="1"/><td rowspan="1" colspan="1">(7.8–8.5) <italic>43</italic></td><td rowspan="1" colspan="1">(7.7–8.4) <italic>16</italic></td><td rowspan="1" colspan="1">(7.9–8.9) <italic>25</italic></td></tr></tbody></table><table-wrap-foot><fn><p><italic>N</italic> = sample size (adults only, males and females combined). See "Methods" for variable abbreviations and Appendix for localities of specimens used in comparisons. One-way ANOVA for skull measurements is comparing <italic><tp:taxon-name><tp:taxon-name-part taxon-name-part-type="genus">Lonchophylla</tp:taxon-name-part> <tp:taxon-name-part taxon-name-part-type="species">inexpectata</tp:taxon-name-part></tp:taxon-name></italic> with <italic><tp:taxon-name><tp:taxon-name-part taxon-name-part-type="genus">Lonchophylla</tp:taxon-name-part> <tp:taxon-name-part taxon-name-part-type="species">dekeyseri</tp:taxon-name-part></tp:taxon-name></italic> and <italic><tp:taxon-name><tp:taxon-name-part taxon-name-part-type="genus">Lonchophylla</tp:taxon-name-part> <tp:taxon-name-part taxon-name-part-type="species">mordax</tp:taxon-name-part></tp:taxon-name></italic>: * <italic>p</italic> ≤ 0.05, ** <italic>p</italic> ≤ 0.01, *** <italic>p</italic> ≤ 0.001.</p></fn></table-wrap-foot></table-wrap></tp:treatment-sec><tp:treatment-sec sec-type="Paratypes"><title>Paratypes.</title><p>The paratype series comprises 46 vouchers. Three paratypes are from the type locality in Barra, Bahia (AMNH 235608, FMNH 21077, 21078), and were collected by R. H. Becker in 1914. One is from Serra do Catimbau, Buíque, Pernambuco (FMNH 137414; <named-content xmlns:xlink="http://www.w3.org/1999/xlink" content-type="dwc:verbatimCoordinates" xlink:type="simple">08°37'S, 37°09'W</named-content> [coordinates for Catimbau National Park]), <!--PageBreak-->and was collected by D. Guerra in 1970. Thirty-eight vouchers are from 17 km south of Exu, Pernambuco (CM 99413–99450; <named-content xmlns:xlink="http://www.w3.org/1999/xlink" content-type="dwc:verbatimCoordinates" xlink:type="simple">07°41'S, 39°32'W</named-content>), elevation ca. 480 m, and were collected by M. R. Willig in 1976. Paratypes from Barra (AMNH 235608, FMNH 21077, 21078), and Buíque (FMNH 137414) are in spirits, others are prepared as dry skin.</p></tp:treatment-sec><tp:treatment-sec sec-type="Other specimen"><title>Other specimen.</title><p>One additional specimen (ALP 3686) from the Caatinga of Andaraí, Bahia may represent <italic><tp:taxon-name><tp:taxon-name-part taxon-name-part-type="genus">Lonchophylla</tp:taxon-name-part> <tp:taxon-name-part taxon-name-part-type="species">inexpectata</tp:taxon-name-part></tp:taxon-name></italic>. The specimen is preserved in spirit, and the dentition is partially worn, preventing its unambiguous identification.</p></tp:treatment-sec><tp:treatment-sec sec-type="Distribution"><title>Distribution.</title><p><italic><tp:taxon-name><tp:taxon-name-part taxon-name-part-type="genus">Lonchophylla</tp:taxon-name-part> <tp:taxon-name-part taxon-name-part-type="species">inexpectata</tp:taxon-name-part></tp:taxon-name></italic> occurs in the Caatinga of North-eastern (NE) Brazil, with confirmed records from Pernambuco (NE), and Bahia (NE) (Figure <xref ref-type="fig" rid="F3">3</xref>).</p><fig id="F3" position="float" orientation="portrait"><label>Figure 3.</label><caption><p>Map of part of South America showing the geographic distribution of samples we confirmed as <italic><tp:taxon-name><tp:taxon-name-part taxon-name-part-type="genus">Lonchophylla</tp:taxon-name-part> <tp:taxon-name-part taxon-name-part-type="species">inexpectata</tp:taxon-name-part></tp:taxon-name></italic> (black star [type locality] and square), <italic><tp:taxon-name><tp:taxon-name-part taxon-name-part-type="genus">Lonchophylla</tp:taxon-name-part> <tp:taxon-name-part taxon-name-part-type="species">dekeyseri</tp:taxon-name-part></tp:taxon-name></italic> (circles), and <italic><tp:taxon-name><tp:taxon-name-part taxon-name-part-type="genus">Lonchophylla</tp:taxon-name-part> <tp:taxon-name-part taxon-name-part-type="species">mordax</tp:taxon-name-part></tp:taxon-name></italic> (white star [type locality] and triangles). Localities 1, 2, 5 are in the Caatinga; localities 3, 4 are in the Caatinga–Atlantic Forest ecotone; and localities 6–8 are in the Cerrado.</p></caption><graphic xmlns:xlink="http://www.w3.org/1999/xlink" xlink:href="zookeys-514-073-g003.jpg" position="float" orientation="portrait" xlink:type="simple" id="oo_47753.jpg"/></fig></tp:treatment-sec><tp:treatment-sec sec-type="Diagnosis"><title>Diagnosis.</title><p><italic><tp:taxon-name><tp:taxon-name-part taxon-name-part-type="genus">Lonchophylla</tp:taxon-name-part> <tp:taxon-name-part taxon-name-part-type="species">inexpectata</tp:taxon-name-part></tp:taxon-name></italic> can be distinguished from all South American species that occur east of the Andes by the following set of traits: presence of a lingual cusp in the P4, absence of a lingual cusp in the P3, absence of a deep longitudinal groove in the posterior face of the upper canine, proximal portion of the dorsal surface of the forearm not furred, and ventral fur pale.</p><!--PageBreak--></tp:treatment-sec><tp:treatment-sec sec-type="Description and comparisons"><title>Description and comparisons.</title><p>Like other <italic><tp:taxon-name><tp:taxon-name-part taxon-name-part-type="genus">Lonchophylla</tp:taxon-name-part></tp:taxon-name></italic>, the dental formula of <italic><tp:taxon-name><tp:taxon-name-part taxon-name-part-type="genus">Lonchophylla</tp:taxon-name-part> <tp:taxon-name-part taxon-name-part-type="species">inexpectata</tp:taxon-name-part></tp:taxon-name></italic> is 2/2, 1/1, 2/3, 3/3 = 34. <italic><tp:taxon-name><tp:taxon-name-part taxon-name-part-type="genus">Lonchophylla</tp:taxon-name-part> <tp:taxon-name-part taxon-name-part-type="species">inexpectata</tp:taxon-name-part></tp:taxon-name></italic>, <italic><tp:taxon-name><tp:taxon-name-part taxon-name-part-type="genus">Lonchophylla</tp:taxon-name-part> <tp:taxon-name-part taxon-name-part-type="species">dekeyseri</tp:taxon-name-part></tp:taxon-name></italic> and <italic><tp:taxon-name><tp:taxon-name-part taxon-name-part-type="genus">Lonchophylla</tp:taxon-name-part> <tp:taxon-name-part taxon-name-part-type="species">bokermanni</tp:taxon-name-part></tp:taxon-name></italic> are the three pale-venter Brazilian species of the genus, whereas <italic><tp:taxon-name><tp:taxon-name-part taxon-name-part-type="genus">Lonchophylla</tp:taxon-name-part> <tp:taxon-name-part taxon-name-part-type="species">mordax</tp:taxon-name-part></tp:taxon-name></italic> and <italic><tp:taxon-name><tp:taxon-name-part taxon-name-part-type="genus">Lonchophylla</tp:taxon-name-part> <tp:taxon-name-part taxon-name-part-type="species">peracchii</tp:taxon-name-part></tp:taxon-name></italic> have pale-brown ventral pelage. We did not find evidence of <italic><tp:taxon-name><tp:taxon-name-part taxon-name-part-type="genus">Lonchophylla</tp:taxon-name-part> <tp:taxon-name-part taxon-name-part-type="species">bokermanni</tp:taxon-name-part></tp:taxon-name></italic> and <italic><tp:taxon-name><tp:taxon-name-part taxon-name-part-type="genus">Lonchophylla</tp:taxon-name-part> <tp:taxon-name-part taxon-name-part-type="species">peracchii</tp:taxon-name-part></tp:taxon-name></italic> in sympatry with <italic><tp:taxon-name><tp:taxon-name-part taxon-name-part-type="genus">Lonchophylla</tp:taxon-name-part> <tp:taxon-name-part taxon-name-part-type="species">inexpectata</tp:taxon-name-part></tp:taxon-name></italic>—<italic><tp:taxon-name><tp:taxon-name-part taxon-name-part-type="genus">Lonchophylla</tp:taxon-name-part> <tp:taxon-name-part taxon-name-part-type="species">bokermanni</tp:taxon-name-part></tp:taxon-name></italic> is restricted to a small area in the Serra do Espinhaço, Cerrado of Minas Gerais; and <!--PageBreak--><italic><tp:taxon-name><tp:taxon-name-part taxon-name-part-type="genus">Lonchophylla</tp:taxon-name-part> <tp:taxon-name-part taxon-name-part-type="species">peracchii</tp:taxon-name-part></tp:taxon-name></italic> occurs in the Atlantic Forest, from Espírito Santo southward to São Paulo. <italic><tp:taxon-name><tp:taxon-name-part taxon-name-part-type="genus">Lonchophylla</tp:taxon-name-part> <tp:taxon-name-part taxon-name-part-type="species">inexpectata</tp:taxon-name-part></tp:taxon-name></italic> can be distinguished from these two species by the presence of a well-developed lingual cusp in the P4, with lingual root in the median portion of the tooth; absence of a groove along the anterior surface of the upper canines; and proximal portion of the dorsal surface of the forearm not covered with fur.</p><p>Based on the samples we have available, <italic><tp:taxon-name><tp:taxon-name-part taxon-name-part-type="genus">Lonchophylla</tp:taxon-name-part> <tp:taxon-name-part taxon-name-part-type="species">inexpectata</tp:taxon-name-part></tp:taxon-name></italic> resembles <italic><tp:taxon-name><tp:taxon-name-part taxon-name-part-type="genus">Lonchophylla</tp:taxon-name-part> <tp:taxon-name-part taxon-name-part-type="species">dekeyseri</tp:taxon-name-part></tp:taxon-name></italic> in the pale ventral fur, and <italic><tp:taxon-name><tp:taxon-name-part taxon-name-part-type="genus">Lonchophylla</tp:taxon-name-part> <tp:taxon-name-part taxon-name-part-type="species">mordax</tp:taxon-name-part></tp:taxon-name></italic> in the dental morphology. These three species overlap partially in external and cranial size, but in general, cranial measurements for <italic><tp:taxon-name><tp:taxon-name-part taxon-name-part-type="genus">Lonchophylla</tp:taxon-name-part> <tp:taxon-name-part taxon-name-part-type="species">inexpectata</tp:taxon-name-part></tp:taxon-name></italic> average significantly larger than those for <italic><tp:taxon-name><tp:taxon-name-part taxon-name-part-type="genus">Lonchophylla</tp:taxon-name-part> <tp:taxon-name-part taxon-name-part-type="species">dekeyseri</tp:taxon-name-part></tp:taxon-name></italic> and smaller than those for <italic><tp:taxon-name><tp:taxon-name-part taxon-name-part-type="genus">Lonchophylla</tp:taxon-name-part> <tp:taxon-name-part taxon-name-part-type="species">mordax</tp:taxon-name-part></tp:taxon-name></italic> (Table <xref ref-type="table" rid="T1">1</xref>).</p><p><italic><tp:taxon-name><tp:taxon-name-part taxon-name-part-type="genus">Lonchophylla</tp:taxon-name-part> <tp:taxon-name-part taxon-name-part-type="species">mordax</tp:taxon-name-part></tp:taxon-name></italic> has been reported in the literature as a pale-venter species (e.g., <xref ref-type="bibr" rid="B16">Lima 1926</xref>, <xref ref-type="bibr" rid="B30">Vieira 1942</xref>, <xref ref-type="bibr" rid="B28">Taddei et al. 1983</xref>, <xref ref-type="bibr" rid="B18">Nogueira et al. 2007</xref>), and subsequent to the description of <italic><tp:taxon-name><tp:taxon-name-part taxon-name-part-type="genus">Lonchophylla</tp:taxon-name-part> <tp:taxon-name-part taxon-name-part-type="species">dekeyseri</tp:taxon-name-part></tp:taxon-name></italic>, these taxa have been considered the two pale-venter species from NE Brazil (see <xref ref-type="bibr" rid="B28">Taddei et al. 1983</xref>, <xref ref-type="bibr" rid="B18">Nogueira et al. 2007</xref>, <xref ref-type="bibr" rid="B7">Dias et al. 2013</xref>). However, after examining part of the type series of <italic><tp:taxon-name><tp:taxon-name-part taxon-name-part-type="genus">Lonchophylla</tp:taxon-name-part> <tp:taxon-name-part taxon-name-part-type="species">mordax</tp:taxon-name-part></tp:taxon-name></italic> (BM 1903.9.5.34 [holotype], USNM 123392 [paratype]), along with one other specimen from the same locality of the type series (MHNG 667.13 [identified as <italic><tp:taxon-name><tp:taxon-name-part taxon-name-part-type="genus">Lonchophylla</tp:taxon-name-part> <tp:taxon-name-part taxon-name-part-type="species">mordax</tp:taxon-name-part></tp:taxon-name></italic> by Thomas]), and samples from a nearby locality having similar habitat (Itabaiana, Sergipe)—whose external and skull morphology fit with those of the type series of <italic><tp:taxon-name><tp:taxon-name-part taxon-name-part-type="genus">Lonchophylla</tp:taxon-name-part> <tp:taxon-name-part taxon-name-part-type="species">mordax</tp:taxon-name-part></tp:taxon-name></italic> (ALP 8768–8770, 8812–8819)—we concluded that <italic><tp:taxon-name><tp:taxon-name-part taxon-name-part-type="genus">Lonchophylla</tp:taxon-name-part> <tp:taxon-name-part taxon-name-part-type="species">mordax</tp:taxon-name-part></tp:taxon-name></italic> has a light-brown ventral pelage, which is consistently darker than the paler ventral pelage of the type material of <!--PageBreak--><italic><tp:taxon-name><tp:taxon-name-part taxon-name-part-type="genus">Lonchophylla</tp:taxon-name-part> <tp:taxon-name-part taxon-name-part-type="species">dekeyseri</tp:taxon-name-part></tp:taxon-name></italic> and other samples of this species. The ventral pelage of specimens from Barra, Bahia (<italic><tp:taxon-name><tp:taxon-name-part taxon-name-part-type="genus">Lonchophylla</tp:taxon-name-part> <tp:taxon-name-part taxon-name-part-type="species">inexpectata</tp:taxon-name-part></tp:taxon-name></italic>) is similar to that of <italic><tp:taxon-name><tp:taxon-name-part taxon-name-part-type="genus">Lonchophylla</tp:taxon-name-part> <tp:taxon-name-part taxon-name-part-type="species">dekeyseri</tp:taxon-name-part></tp:taxon-name></italic>. Under “historical remarks” we discuss the reasons for previous assignments of pale-venter samples from the Caatinga of NE Brazil (= <italic><tp:taxon-name><tp:taxon-name-part taxon-name-part-type="genus">Lonchophylla</tp:taxon-name-part> <tp:taxon-name-part taxon-name-part-type="species">inexpectata</tp:taxon-name-part></tp:taxon-name></italic>) to <italic><tp:taxon-name><tp:taxon-name-part taxon-name-part-type="genus">Lonchophylla</tp:taxon-name-part> <tp:taxon-name-part taxon-name-part-type="species">mordax</tp:taxon-name-part></tp:taxon-name></italic>.</p><p><italic><tp:taxon-name><tp:taxon-name-part taxon-name-part-type="genus">Lonchophylla</tp:taxon-name-part> <tp:taxon-name-part taxon-name-part-type="species">inexpectata</tp:taxon-name-part></tp:taxon-name></italic> averages significantly smaller than <italic><tp:taxon-name><tp:taxon-name-part taxon-name-part-type="genus">Lonchophylla</tp:taxon-name-part> <tp:taxon-name-part taxon-name-part-type="species">mordax</tp:taxon-name-part></tp:taxon-name></italic> in all cranial dimensions except in POB and BCB (Table <xref ref-type="table" rid="T1">1</xref>, Figure <xref ref-type="fig" rid="F4">4</xref>). This is particularly notable in the length of the mandible (MAL x¯ = 15.6 mm, range [<italic>R</italic>] = 14.1–16.3 mm [<italic><tp:taxon-name><tp:taxon-name-part taxon-name-part-type="species">inexpectata</tp:taxon-name-part></tp:taxon-name></italic>] versus x¯ = 16.1 mm, <italic>R</italic> = 15.5–17.0 mm [<italic><tp:taxon-name><tp:taxon-name-part taxon-name-part-type="species">mordax</tp:taxon-name-part></tp:taxon-name></italic>]). <italic><tp:taxon-name><tp:taxon-name-part taxon-name-part-type="genus">Lonchophylla</tp:taxon-name-part> <tp:taxon-name-part taxon-name-part-type="species">inexpectata</tp:taxon-name-part></tp:taxon-name></italic> can also be distinguished by the ventral pelage, which varies from whitish (e.g., USNM 238008, CM 99415) to pale greyish (near Avelaneous [e.g., CM 99432, 99437]), but near Buffy Brown in <italic><tp:taxon-name><tp:taxon-name-part taxon-name-part-type="genus">Lonchophylla</tp:taxon-name-part> <tp:taxon-name-part taxon-name-part-type="species">mordax</tp:taxon-name-part></tp:taxon-name></italic> (e.g., BM 1903.9.5.34, USNM 123392). The throat and the posterior region of the belly are consistently paler, tending to whitish, in <italic><tp:taxon-name><tp:taxon-name-part taxon-name-part-type="genus">Lonchophylla</tp:taxon-name-part> <tp:taxon-name-part taxon-name-part-type="species">inexpectata</tp:taxon-name-part></tp:taxon-name></italic> (Figure <xref ref-type="fig" rid="F5">5</xref>).</p><fig id="F4" position="float" orientation="portrait"><label>Figure 4.</label><caption><p>Dorsal (above), lateral (middle), and ventral (below) views of the skull of <italic><tp:taxon-name><tp:taxon-name-part taxon-name-part-type="genus">Lonchophylla</tp:taxon-name-part> <tp:taxon-name-part taxon-name-part-type="species">mordax</tp:taxon-name-part></tp:taxon-name></italic> (<bold>A–C</bold> [USNM 123392, paratype]), <italic><tp:taxon-name><tp:taxon-name-part taxon-name-part-type="genus">Lonchophylla</tp:taxon-name-part> <tp:taxon-name-part taxon-name-part-type="species">inexpectata</tp:taxon-name-part></tp:taxon-name></italic> (<bold>D–F</bold> [USNM 238008, holotype]), and <italic><tp:taxon-name><tp:taxon-name-part taxon-name-part-type="genus">Lonchophylla</tp:taxon-name-part> <tp:taxon-name-part taxon-name-part-type="species">dekeyseri</tp:taxon-name-part></tp:taxon-name></italic> (<bold>G–I</bold> [USNM 584472]). Scale bar: 10 mm.</p></caption><graphic xmlns:xlink="http://www.w3.org/1999/xlink" xlink:href="zookeys-514-073-g004.jpg" position="float" orientation="portrait" xlink:type="simple" id="oo_47754.jpg"/></fig><fig id="F5" position="float" orientation="portrait"><label>Figure 5.</label><caption><p>Ventral (above) and dorsal (below) pelage colours of L. mordax <bold>A, B</bold> (USNM 123392, paratype), and <italic><tp:taxon-name><tp:taxon-name-part taxon-name-part-type="genus">Lonchophylla</tp:taxon-name-part> <tp:taxon-name-part taxon-name-part-type="species">inexpectata</tp:taxon-name-part></tp:taxon-name></italic> <bold>C, D</bold> (CM 99432) <bold>E, F</bold> (CM 99416) <bold>G, H</bold> (CM 99415) <bold>I, J</bold> (USNM 238008, holotype).</p></caption><graphic xmlns:xlink="http://www.w3.org/1999/xlink" xlink:href="zookeys-514-073-g005.jpg" position="float" orientation="portrait" xlink:type="simple" id="oo_47755.jpg"/></fig><p><italic><tp:taxon-name><tp:taxon-name-part taxon-name-part-type="genus">Lonchophylla</tp:taxon-name-part> <tp:taxon-name-part taxon-name-part-type="species">inexpectata</tp:taxon-name-part></tp:taxon-name></italic> resembles <italic><tp:taxon-name><tp:taxon-name-part taxon-name-part-type="genus">Lonchophylla</tp:taxon-name-part> <tp:taxon-name-part taxon-name-part-type="species">dekeyseri</tp:taxon-name-part></tp:taxon-name></italic> in the pelage colour, but these species can be distinguished by qualitative and quantitative cranial characteristics. <italic><tp:taxon-name><tp:taxon-name-part taxon-name-part-type="genus">Lonchophylla</tp:taxon-name-part> <tp:taxon-name-part taxon-name-part-type="species">inexpectata</tp:taxon-name-part></tp:taxon-name></italic> is significantly larger than <italic><tp:taxon-name><tp:taxon-name-part taxon-name-part-type="genus">Lonchophylla</tp:taxon-name-part> <tp:taxon-name-part taxon-name-part-type="species">dekeyseri</tp:taxon-name-part></tp:taxon-name></italic> in all length measurements of skull and rostrum (GLS, CIL, BAL, MTL, M1M3, MAL, MAN), but <italic><tp:taxon-name><tp:taxon-name-part taxon-name-part-type="genus">Lonchophylla</tp:taxon-name-part> <tp:taxon-name-part taxon-name-part-type="species">dekeyseri</tp:taxon-name-part></tp:taxon-name></italic> averages slightly larger in those measurements of the width of skull and rostrum (BAC, POB, BCB, MAB), indicating a longer but narrower skull in <italic><tp:taxon-name><tp:taxon-name-part taxon-name-part-type="genus">Lonchophylla</tp:taxon-name-part> <tp:taxon-name-part taxon-name-part-type="species">inexpectata</tp:taxon-name-part></tp:taxon-name></italic> (Table <xref ref-type="table" rid="T1">1</xref>). <italic><tp:taxon-name><tp:taxon-name-part taxon-name-part-type="genus">Lonchophylla</tp:taxon-name-part> <tp:taxon-name-part taxon-name-part-type="species">inexpectata</tp:taxon-name-part></tp:taxon-name></italic> can be distinguished from <italic><tp:taxon-name><tp:taxon-name-part taxon-name-part-type="genus">Lonchophylla</tp:taxon-name-part> <tp:taxon-name-part taxon-name-part-type="species">dekeyseri</tp:taxon-name-part></tp:taxon-name></italic> by the narrower first upper premolar (P3) in occlusal view, with lingual lobe absent or obsolete (in contrast with the usually more robust P3, which has a small or moderately developed inner lobe in <italic><tp:taxon-name><tp:taxon-name-part taxon-name-part-type="species">dekeyseri</tp:taxon-name-part></tp:taxon-name></italic> [Figure <xref ref-type="fig" rid="F6">6</xref>]); absence of a deep longitudinal groove in the posterior surface of the canine; narrower and uninflated rostrum, with more widely projecting lacrimals (wider and more inflated rostrum, and lacrimal region almost indistinguishable in <italic><tp:taxon-name><tp:taxon-name-part taxon-name-part-type="species">dekeyseri</tp:taxon-name-part></tp:taxon-name></italic>); upper molars (M1 and M2) with low crowns in lateral view (molars with higher crowns in <italic><tp:taxon-name><tp:taxon-name-part taxon-name-part-type="species">dekeyseri</tp:taxon-name-part></tp:taxon-name></italic>); parastyle of M1 projecting labially over the posterior labial margin of the last upper premolar (P4); mesostyle of M1 shorter; metastyle of M1 well developed (reduced or absent in <italic><tp:taxon-name><tp:taxon-name-part taxon-name-part-type="species">dekeyseri</tp:taxon-name-part></tp:taxon-name></italic> [Figure <xref ref-type="fig" rid="F6">6</xref>]); parastyle of M2 well developed but slender (well developed and more rounded in <italic><tp:taxon-name><tp:taxon-name-part taxon-name-part-type="species">dekeyseri</tp:taxon-name-part></tp:taxon-name></italic>); mesostyle of M2 shorter; metastyle of M2 distinct, moderate or well developed (reduced or absent in <italic><tp:taxon-name><tp:taxon-name-part taxon-name-part-type="species">dekeyseri</tp:taxon-name-part></tp:taxon-name></italic>).</p><fig id="F6" position="float" orientation="portrait"><label>Figure 6.</label><caption><p>Upper dentition of <italic><tp:taxon-name><tp:taxon-name-part taxon-name-part-type="genus">Lonchophylla</tp:taxon-name-part> <tp:taxon-name-part taxon-name-part-type="species">dekeyseri</tp:taxon-name-part></tp:taxon-name></italic> <bold>A, C</bold> (LDM 3185) and <italic><tp:taxon-name><tp:taxon-name-part taxon-name-part-type="genus">Lonchophylla</tp:taxon-name-part> <tp:taxon-name-part taxon-name-part-type="species">mordax</tp:taxon-name-part></tp:taxon-name></italic> <bold>B, D</bold> (ALP 6149). <bold>A, B</bold> Moderate inner lobe in the first upper premolar (P3) of <italic><tp:taxon-name><tp:taxon-name-part taxon-name-part-type="genus">Lonchophylla</tp:taxon-name-part> <tp:taxon-name-part taxon-name-part-type="species">dekeyseri</tp:taxon-name-part></tp:taxon-name></italic> <bold>A</bold> contrasting with the lingual lobe of P3 absent or very reduced in <italic><tp:taxon-name><tp:taxon-name-part taxon-name-part-type="genus">Lonchophylla</tp:taxon-name-part> <tp:taxon-name-part taxon-name-part-type="species">mordax</tp:taxon-name-part></tp:taxon-name></italic> <bold>B</bold> (similar condition observed in <italic><tp:taxon-name><tp:taxon-name-part taxon-name-part-type="genus">Lonchophylla</tp:taxon-name-part> <tp:taxon-name-part taxon-name-part-type="species">inexpectata</tp:taxon-name-part></tp:taxon-name></italic>) <bold>C, D</bold> metastyles of M1 and M2 reduced or absent in <italic><tp:taxon-name><tp:taxon-name-part taxon-name-part-type="species">dekeyseri</tp:taxon-name-part></tp:taxon-name></italic> <bold>C</bold> contrasting with the metastyles well developed and distinct in <italic><tp:taxon-name><tp:taxon-name-part taxon-name-part-type="genus">Lonchophylla</tp:taxon-name-part> <tp:taxon-name-part taxon-name-part-type="species">inexpectata</tp:taxon-name-part></tp:taxon-name></italic> and <italic><tp:taxon-name><tp:taxon-name-part taxon-name-part-type="genus">Lonchophylla</tp:taxon-name-part> <tp:taxon-name-part taxon-name-part-type="species">mordax</tp:taxon-name-part></tp:taxon-name></italic> <bold>D</bold>.</p></caption><graphic xmlns:xlink="http://www.w3.org/1999/xlink" xlink:href="zookeys-514-073-g006.jpg" position="float" orientation="portrait" xlink:type="simple" id="oo_47756.jpg"/></fig></tp:treatment-sec><tp:treatment-sec sec-type="Multivariate analysis"><title>Multivariate analysis.</title><p>To test the results obtained from the morphological analyses, we performed a discriminant function analysis including samples we confidently assigned to <italic><tp:taxon-name><tp:taxon-name-part taxon-name-part-type="genus">Lonchophylla</tp:taxon-name-part> <tp:taxon-name-part taxon-name-part-type="species">dekeyseri</tp:taxon-name-part></tp:taxon-name></italic> (three groups from the Cerrado of Mid-western Brazil), <italic><tp:taxon-name><tp:taxon-name-part taxon-name-part-type="genus">Lonchophylla</tp:taxon-name-part> <tp:taxon-name-part taxon-name-part-type="species">inexpectata</tp:taxon-name-part></tp:taxon-name></italic> (two groups from the Caatinga of NE Brazil), and <italic><tp:taxon-name><tp:taxon-name-part taxon-name-part-type="genus">Lonchophylla</tp:taxon-name-part> <tp:taxon-name-part taxon-name-part-type="species">mordax</tp:taxon-name-part></tp:taxon-name></italic> (one group from the Caatinga of NE Brazil, and one group from the Atlantic Forest–Caatinga ecotone in NE Brazil). The first two discriminant functions (DF1, DF2) summarized 47% and 40% of the total variation, respectively (Table <xref ref-type="table" rid="T2">2</xref>). All samples grouped as expected, confirming the cohesive pattern retrieved from the morphological analysis. Centroids for samples assigned to <italic><tp:taxon-name><tp:taxon-name-part taxon-name-part-type="genus">Lonchophylla</tp:taxon-name-part> <tp:taxon-name-part taxon-name-part-type="species">inexpectata</tp:taxon-name-part></tp:taxon-name></italic> were distinct from those of <italic><tp:taxon-name><tp:taxon-name-part taxon-name-part-type="genus">Lonchophylla</tp:taxon-name-part> <tp:taxon-name-part taxon-name-part-type="species">dekeyseri</tp:taxon-name-part></tp:taxon-name></italic> and <italic><tp:taxon-name><tp:taxon-name-part taxon-name-part-type="genus">Lonchophylla</tp:taxon-name-part> <tp:taxon-name-part taxon-name-part-type="species">mordax</tp:taxon-name-part></tp:taxon-name></italic> across the first two axes, and only a few scores of <italic><tp:taxon-name><tp:taxon-name-part taxon-name-part-type="genus">Lonchophylla</tp:taxon-name-part> <tp:taxon-name-part taxon-name-part-type="species">inexpectata</tp:taxon-name-part></tp:taxon-name></italic> are within the dispersal cloud of <italic><tp:taxon-name><tp:taxon-name-part taxon-name-part-type="genus">Lonchophylla</tp:taxon-name-part> <tp:taxon-name-part taxon-name-part-type="species">mordax</tp:taxon-name-part></tp:taxon-name></italic> (Figure <xref ref-type="fig" rid="F7">7</xref>). The three species overlap partially across the first axis, but <italic><tp:taxon-name><tp:taxon-name-part taxon-name-part-type="genus">Lonchophylla</tp:taxon-name-part> <tp:taxon-name-part taxon-name-part-type="species">inexpectata</tp:taxon-name-part></tp:taxon-name></italic> distinguishes from <italic><tp:taxon-name><tp:taxon-name-part taxon-name-part-type="genus">Lonchophylla</tp:taxon-name-part> <tp:taxon-name-part taxon-name-part-type="species">dekeyseri</tp:taxon-name-part></tp:taxon-name></italic> and <italic><tp:taxon-name><tp:taxon-name-part taxon-name-part-type="genus">Lonchophylla</tp:taxon-name-part> <tp:taxon-name-part taxon-name-part-type="species">mordax</tp:taxon-name-part></tp:taxon-name></italic> <!--PageBreak--><!--PageBreak-->along the second axis. Scores for <italic><tp:taxon-name><tp:taxon-name-part taxon-name-part-type="genus">Lonchophylla</tp:taxon-name-part> <tp:taxon-name-part taxon-name-part-type="species">inexpectata</tp:taxon-name-part></tp:taxon-name></italic> had very low positive to high negative values along the DF2, whereas those for <italic><tp:taxon-name><tp:taxon-name-part taxon-name-part-type="genus">Lonchophylla</tp:taxon-name-part> <tp:taxon-name-part taxon-name-part-type="species">dekeyseri</tp:taxon-name-part></tp:taxon-name></italic> and <italic><tp:taxon-name><tp:taxon-name-part taxon-name-part-type="genus">Lonchophylla</tp:taxon-name-part> <tp:taxon-name-part taxon-name-part-type="species">mordax</tp:taxon-name-part></tp:taxon-name></italic> have low negative to high positive values along this axis.</p><fig id="F7" position="float" orientation="portrait"><label>Figure 7.</label><caption><p>Plots of multivariate individual scores in the first two discriminant functions (DF1, DF2). Samples: <italic><tp:taxon-name><tp:taxon-name-part taxon-name-part-type="genus">Lonchophylla</tp:taxon-name-part> <tp:taxon-name-part taxon-name-part-type="species">dekeyseri</tp:taxon-name-part></tp:taxon-name></italic> (Goiás [black diamonds, <italic>N</italic> = 12]; Mato Grosso do Sul [black squares, <italic>N</italic> = 2]; Distrito Federal [black triangles, <italic>N</italic> = 2]), <italic><tp:taxon-name><tp:taxon-name-part taxon-name-part-type="genus">Lonchophylla</tp:taxon-name-part> <tp:taxon-name-part taxon-name-part-type="species">inexpectata</tp:taxon-name-part></tp:taxon-name></italic> (Barra, Bahia [crosses, <italic>N</italic> = 3]; Exu, Pernambuco [stars, <italic>N</italic> = 31]), and <italic><tp:taxon-name><tp:taxon-name-part taxon-name-part-type="genus">Lonchophylla</tp:taxon-name-part> <tp:taxon-name-part taxon-name-part-type="species">mordax</tp:taxon-name-part></tp:taxon-name></italic> (Itabaiana, Sergipe [white triangles, <italic>N</italic> = 8]; Grota do Angico, Sergipe [white inverted triangles, <italic>N</italic> = 12]). Centroid groups are marked with grey asterisks.</p></caption><graphic xmlns:xlink="http://www.w3.org/1999/xlink" xlink:href="zookeys-514-073-g007.jpg" position="float" orientation="portrait" xlink:type="simple" id="oo_47757.jpg"/></fig><table-wrap id="T2" position="float" orientation="portrait"><label>Table 2.</label><caption><p>Vector correlation coefficients (loadings) between original variables and discriminant functions (DF1, DF2) for samples of <italic><tp:taxon-name><tp:taxon-name-part taxon-name-part-type="genus">Lonchophylla</tp:taxon-name-part> <tp:taxon-name-part taxon-name-part-type="species">dekeyseri</tp:taxon-name-part></tp:taxon-name></italic>, <italic><tp:taxon-name><tp:taxon-name-part taxon-name-part-type="genus">Lonchophylla</tp:taxon-name-part> <tp:taxon-name-part taxon-name-part-type="species">inexpectata</tp:taxon-name-part></tp:taxon-name></italic> and <italic><tp:taxon-name><tp:taxon-name-part taxon-name-part-type="genus">Lonchophylla</tp:taxon-name-part> <tp:taxon-name-part taxon-name-part-type="species">mordax</tp:taxon-name-part></tp:taxon-name></italic>.</p></caption><table id="TID0EFCAI" rules="all"><tbody><tr><th rowspan="1" colspan="1"/><th rowspan="1" colspan="1">DF1</th><th rowspan="1" colspan="1">DF2</th></tr><tr><td rowspan="1" colspan="1">Characters</td><td rowspan="1" colspan="1">46.5%</td><td rowspan="1" colspan="1">40.4%</td></tr><tr><td rowspan="1" colspan="1">GLS</td><td rowspan="1" colspan="1">0.724</td><td rowspan="1" colspan="1">0.021</td></tr><tr><td rowspan="1" colspan="1">CIL</td><td rowspan="1" colspan="1">0.706</td><td rowspan="1" colspan="1">-0.130</td></tr><tr><td rowspan="1" colspan="1">MAB</td><td rowspan="1" colspan="1">0.240</td><td rowspan="1" colspan="1">0.388</td></tr><tr><td rowspan="1" colspan="1">BCB</td><td rowspan="1" colspan="1">0.268</td><td rowspan="1" colspan="1">0.413</td></tr><tr><td rowspan="1" colspan="1">POB</td><td rowspan="1" colspan="1">-0.149</td><td rowspan="1" colspan="1">0.261</td></tr><tr><td rowspan="1" colspan="1">BAC</td><td rowspan="1" colspan="1">0.117</td><td rowspan="1" colspan="1">0.336</td></tr><tr><td rowspan="1" colspan="1">BAM</td><td rowspan="1" colspan="1">0.413</td><td rowspan="1" colspan="1">0.193</td></tr><tr><td rowspan="1" colspan="1">M1M3</td><td rowspan="1" colspan="1">0.226</td><td rowspan="1" colspan="1">0.477</td></tr><tr><td rowspan="1" colspan="1">MTL</td><td rowspan="1" colspan="1">0.523</td><td rowspan="1" colspan="1">0.151</td></tr><tr><td rowspan="1" colspan="1">MAL</td><td rowspan="1" colspan="1">0.645</td><td rowspan="1" colspan="1">0.100</td></tr></tbody></table></table-wrap></tp:treatment-sec><tp:treatment-sec sec-type="Etymology"><title>Etymology.</title><p>The name “<italic>inexpectata</italic>” is Latin for “unexpected”, in allusion to the unexpected (at least for the authors) new taxonomic status of pale-venter populations of <italic><tp:taxon-name><tp:taxon-name-part taxon-name-part-type="genus">Lonchophylla</tp:taxon-name-part></tp:taxon-name></italic> from the Caatinga of North-eastern Brazil.</p></tp:treatment-sec><ref-list><ref id="B16"><mixed-citation xmlns:xlink="http://www.w3.org/1999/xlink" xlink:type="simple"><person-group><name name-style="western"><surname>Lima</surname><given-names>JL</given-names></name></person-group> (<year>1926</year>) <article-title>Os morcegos da collecção do Museu Paulista.</article-title> <source>Revista do Museu Paulista</source>, <fpage>43</fpage>–<lpage>127</lpage>. </mixed-citation></ref><ref id="B30"><mixed-citation xmlns:xlink="http://www.w3.org/1999/xlink" xlink:type="simple"><person-group><name name-style="western"><surname>Vieira</surname><given-names>COC</given-names></name></person-group> (<year>1942</year>) <article-title>Ensaio monográfico sobre os quirópteros do Brasil.</article-title> <source>Arquivos de Zoologia do Estado de São Paulo</source> <volume>3</volume>(<issue>8</issue>): <fpage>219</fpage>–<lpage>471</lpage>. </mixed-citation></ref><ref id="B28"><mixed-citation xmlns:xlink="http://www.w3.org/1999/xlink" xlink:type="simple"><person-group><name name-style="western"><surname>Taddei</surname><given-names>VA</given-names></name><name name-style="western"><surname>Vizotto</surname><given-names>LD</given-names></name><name name-style="western"><surname>Sazima</surname><given-names>I</given-names></name></person-group> (<year>1983</year>) <article-title>Uma nova espécie de <italic><tp:taxon-name><tp:taxon-name-part taxon-name-part-type="genus">Lonchophylla</tp:taxon-name-part></tp:taxon-name></italic> do Brasil e chave para identificação das espécies do gênero (<tp:taxon-name><tp:taxon-name-part taxon-name-part-type="order">Chiroptera</tp:taxon-name-part></tp:taxon-name>, <tp:taxon-name><tp:taxon-name-part taxon-name-part-type="family">Phyllostomidae</tp:taxon-name-part></tp:taxon-name>).</article-title> <source>Ciência e Cultura</source> <volume>35</volume>: <fpage>625</fpage>–<lpage>629</lpage>. </mixed-citation></ref><ref id="B35"><mixed-citation xmlns:xlink="http://www.w3.org/1999/xlink" xlink:type="simple"><person-group><name name-style="western"><surname>Woodman</surname><given-names>N</given-names></name><name name-style="western"><surname>Timm</surname><given-names>RM</given-names></name></person-group> (<year>2006</year>) <article-title>Characters and phylogenetic relationships of nectar-feeding bats, with descriptions of new <italic><tp:taxon-name><tp:taxon-name-part taxon-name-part-type="genus">Lonchophylla</tp:taxon-name-part></tp:taxon-name></italic> from western South America (<tp:taxon-name><tp:taxon-name-part taxon-name-part-type="class">Mammalia</tp:taxon-name-part></tp:taxon-name>: <tp:taxon-name><tp:taxon-name-part taxon-name-part-type="order">Chiroptera</tp:taxon-name-part></tp:taxon-name>: <tp:taxon-name><tp:taxon-name-part taxon-name-part-type="family">Phyllostomidae</tp:taxon-name-part></tp:taxon-name>: <tp:taxon-name><tp:taxon-name-part taxon-name-part-type="tribe">Lonchophyllini</tp:taxon-name-part></tp:taxon-name>).</article-title> <source>Proceedings of the Biological Society of Washington</source> <volume>119</volume>: <fpage>437</fpage>–<lpage>476</lpage>. doi: <ext-link ext-link-type="doi" xlink:href="10.2988/0006-324X(2006)119[437:CAPRON]2.0.CO;2" xlink:type="simple">10.2988/0006-324X(2006)119[437:CAPRON]2.0.CO;2</ext-link> </mixed-citation></ref><ref id="B34"><mixed-citation xmlns:xlink="http://www.w3.org/1999/xlink" xlink:type="simple"><person-group><name name-style="western"><surname>Woodman</surname><given-names>N</given-names></name></person-group> (<year>2007</year>) <article-title>A new species of nectar-feeding bat, genus <italic><tp:taxon-name><tp:taxon-name-part taxon-name-part-type="genus">Lonchophylla</tp:taxon-name-part></tp:taxon-name></italic>, from western Colombia and western Ecuador (<tp:taxon-name><tp:taxon-name-part taxon-name-part-type="class">Mammalia</tp:taxon-name-part></tp:taxon-name>: <tp:taxon-name><tp:taxon-name-part taxon-name-part-type="order">Chiroptera</tp:taxon-name-part></tp:taxon-name>: <tp:taxon-name><tp:taxon-name-part taxon-name-part-type="family">Phyllostomidae</tp:taxon-name-part></tp:taxon-name>).</article-title> <source>Proceedings of the Biological Society of Washington</source> <volume>120</volume>: <fpage>340</fpage>–<lpage>358</lpage>. doi: <ext-link ext-link-type="doi" xlink:href="10.2988/0006-324X(2007)120[340:ANSONB]2.0.CO;2" xlink:type="simple">10.2988/0006-324X(2007)120[340:ANSONB]2.0.CO;2</ext-link> </mixed-citation></ref><ref id="B18"><mixed-citation xmlns:xlink="http://www.w3.org/1999/xlink" xlink:type="simple"><person-group><name name-style="western"><surname>Nogueira</surname><given-names>MR</given-names></name><name name-style="western"><surname>Dias</surname><given-names>D</given-names></name><name name-style="western"><surname>Peracchi</surname><given-names>AL</given-names></name></person-group> (<year>2007</year>) <article-title>Subfamília <tp:taxon-name><tp:taxon-name-part taxon-name-part-type="subfamily">Glossophaginae</tp:taxon-name-part></tp:taxon-name>.</article-title> In: <person-group><name name-style="western"><surname>dos Reis</surname><given-names>NR</given-names></name><name name-style="western"><surname>Peracchi</surname><given-names>AL</given-names></name><name name-style="western"><surname>Pedro</surname><given-names>WA</given-names></name><name name-style="western"><surname>Lima</surname><given-names>IP</given-names></name></person-group> (<role>Eds</role>) <source>Morcegos do Brasil</source>. <comment>Privately published</comment>, <publisher-loc>Londrina</publisher-loc>, <fpage>45</fpage>–<lpage>59</lpage>. </mixed-citation></ref><ref id="B7"><mixed-citation xmlns:xlink="http://www.w3.org/1999/xlink" xlink:type="simple"><person-group><name name-style="western"><surname>Dias</surname><given-names>D</given-names></name><name name-style="western"><surname>Esbérard</surname><given-names>CEL</given-names></name><name name-style="western"><surname>Moratelli</surname><given-names>R</given-names></name></person-group> (<year>2013</year>) <article-title>A new species of <italic><tp:taxon-name><tp:taxon-name-part taxon-name-part-type="genus">Lonchophylla</tp:taxon-name-part></tp:taxon-name></italic> (<tp:taxon-name><tp:taxon-name-part taxon-name-part-type="order">Chiroptera</tp:taxon-name-part></tp:taxon-name>, <tp:taxon-name><tp:taxon-name-part taxon-name-part-type="family">Phyllostomidae</tp:taxon-name-part></tp:taxon-name>) from the Atlantic Forest of southeastern Brazil, with comments on <italic><tp:taxon-name><tp:taxon-name-part taxon-name-part-type="genus">L.</tp:taxon-name-part> <tp:taxon-name-part taxon-name-part-type="species">bokermanni</tp:taxon-name-part></tp:taxon-name></italic>.</article-title> <source>Zootaxa</source> <volume>3722</volume>(<issue>3</issue>): <fpage>347</fpage>–<lpage>360</lpage>. doi: <ext-link ext-link-type="doi" xlink:href="10.11646/zootaxa.3722.3.4" xlink:type="simple">10.11646/zootaxa.3722.3.4</ext-link> </mixed-citation></ref></ref-list></tp:taxon-treatment>
