# Supplementary material for: A new species of nectar-feeding bat, genus Lonchophylla, from the Caatinga of Brazil (Chiroptera, Phyllostomidae)
Source: Zookeys. 2015 Jul 22;(514):73–91. doi: 10.3897/zookeys.514.10013 (PMC4525025; doi:10.3897/zookeys.514.10013)
Supplement: Supplementary material 1 — Occurrence localities for Bolivian and Brazilian species of Lonchophylla [file zookeys-514-073-s001.xls]

## Sheet: Sheet1
Species	Locality	Lat	Long
Lonchophylla bokermanni	Brazil, Minas Gerais: Diamantina	18° 23′ S	43° 61′ W
	Serra do Cipó	19° 16′ S	43° 36′ W
Lonchophylla dekeyseri	Brazil, Distrito Federal: Parque Nacional de Brasília	15° 41′ S	47° 59′ W
	Brazil, Goiás: Mambaí	14° 29′ S	46° 06′ W
	Brazil, Mato Grosso do Sul: Corumbá	19° 61′ S	57° 45′ W
Lonchophylla cf. dekeyseri	Bolivia, Santa Cruz: Velasco	13° 54′ 27″ S	60° 48′ 52.92″ W
	Brazil, Piauí: Sete Cidades, Piracuruca	03° 56′ S	41° 44′ W
Lonchophylla inexpectata	Brazil, Bahia: Barra	12° 42′ S	41° 33′ W
	Brazil, Pernambuco: Buíque, Serra do Catimbau	08° 37′ S	37° 09′ W
	Brazil, Pernambuco: 17 km south of Exu	07° 41′ S	39° 32′ W
Lonchophylla cf. inexpectata	Brazil, Bahia: Andaraí, unknown locality
	Brazil, Bahia: Mocambinho, unknown locality
Lonchophylla mordax	Brazil, Bahia: Lamarão	11° 45′ S	38° 55′ W
	Brazil, Sergipe: Itabaiana	10° 68′ S	37° 42′ W
	Parque Nacional Grota do Angico	09° 65′ S	37° 67′ W
Lonchophylla peracchii	Brazil, Espírito Santo: Sooretama, BR-101, Km 105, Reserva Biológica de Sooretama	19° 1' 48.97″ S	40° 1' 8.976" W
	Brazil, Rio de Janeiro: Angra dos Reis, Ilha da Gipóia	23° 02′ S	44° 21′ W
	Brazil, Rio de Janeiro: Angra dos Reis, Ilha Grande	23° 10′ S	44° 12′ W
	Brazil, Rio de Janeiro: Cambuci	21° 34′ S	41° 54′ W
	Brazil, Rio de Janeiro: Casimiro de Abreu, Morro de São João	22° 29′ S	41° 58′ W
	Brazil, Rio de Janeiro: Itaguaí, Ilha de Itacuruçá	23° 56′ S	43° 53′ W
	Brazil, Rio de Janeiro: Mangaratiba, Vale do Rio Sahy	23° 55′ S	43° 59′ W
	Brazil, Rio de Janeiro: Nova Iguaçú, Reserva Biológica do Tinguá	22° 39′ S	43° 34′ W
	Brazil, Rio de Janeiro: Parati	23° 19′ S	44° 38′ W
	Brazil, Rio de Janeiro: Rio de Janeiro, Estrada Rio-Santos	23° 55′ S	43° 16′ W
	Brazil, Rio de Janeiro: Rio de Janeiro, Floresta da Tijuca	22° 57′ S	43° 24′ W
	Brazil, Rio de Janeiro: Rio de Janeiro, Jardim Botânico	22° 58′ S	43° 13′ W
	Brazil, Rio de Janeiro: Rio de Janeiro, Parque Estadual da Pedra Branca	22° 52′ S	43° 23′ W
	Brazil, Rio de Janeiro: Rio de Janeiro, Reserva do Grajaú	22° 55′ S	43° 16′ W
	Brazil, Rio de Janeiro: Rio de Janeiro, Reserva Rio das Pedras	22° 59′ S	44° 06′ W
	Brazil, Rio de Janeiro: Teresópolis, Parque Nacional da Serra dos Órgãos	22° 26′ S	42° 59′ W
	Brazil, São Paulo: Ubatuba, Picinguaba	23°18′ S	44° 53′ W
